# Supplementary material for: Resveratrol-Enhanced Human Neural Stem Cell-Derived Exosomes Mitigate MPP+-Induced Neurotoxicity Through Activation of AMPK and Nrf2 Pathways and Inhibition of the NLRP3 Inflammasome in SH-SY5Y Cells
Source: Life (Basel). 2025 Feb 13;15(2):294. doi: 10.3390/life15020294 (PMC11856727; doi:10.3390/life15020294)
Supplement: Supplementary file 1 [file life-15-00294-s001.zip]

Archive with 1 entries (1 files):
- life-3422315-supplementary.pdf
